# Supplementary material for: Epidemic features and potential impact of vaccine campaigns on the 2025 chikungunya outbreak in southern China: a mathematical modelling study
Source: New Microbes New Infect. 2026 Jun 11;72:101791. doi: 10.1016/j.nmni.2026.101791 (PMC13277609; doi:10.1016/j.nmni.2026.101791)
Supplement: Multimedia component 2 [file mmc2.zip]

Archive with 1 entries (1 files):
- Supplementary information Sequence Analysis.7z
